# Supplementary material for: Investigation of Critical Geotechnical, Petrological and Mineralogical Parameters for Landslides in Deeply Weathered Dunite Rock (Medellín, Colombia)
Source: Int J Environ Res Public Health. 2021 Oct 23;18(21):11141. doi: 10.3390/ijerph182111141 (PMC8582660; doi:10.3390/ijerph182111141)
Supplement: Supplementary file 1 [file ijerph-18-11141-s001.zip]

Archive with 3 entries (3 files):
- Figure S1 - Analysis drilling A1.pdf
- Figure S2 - Analysis drilling A2.pdf
- Figure S3 - Analysis drilling B1.pdf
